# Supplementary material for: Optimizing Antimicrobial Dosing for Critically Ill Patients with MRSA Infections: A New Paradigm for Improving Efficacy during Continuous Renal Replacement Therapy
Source: Pharmaceutics. 2022 Apr 11;14(4):842. doi: 10.3390/pharmaceutics14040842 (PMC9031498; doi:10.3390/pharmaceutics14040842)
Supplement: Supplementary file 1 [file pharmaceutics-14-00842-s001.zip]

Archive with 1 entries (1 files):
- pharmaceutics-1622612-supplementary.pdf
